# Supplementary material for: Prevalence and species distribution of the low-complexity, amyloid-like, reversible, kinked segment structural motif in amyloid-like fibrils
Source: J Biol Chem. 2021 Sep 16;297(4):101194. doi: 10.1016/j.jbc.2021.101194 (PMC8551513; doi:10.1016/j.jbc.2021.101194)
Supplement: Supplemental Table S2 [file mmc2.xlsx]

## Sheet: Sheet1
E. coli
# refrence proteins:	4313
# sample proteins:	93
# unmapped proteins	15
GO	Name(id)	Pop #	Sample #	expected	enirhced	Fold Enrichment	raw P value	FDR
molFxn	secondary active transmembrane transporter activity (GO:0015291)	90	9	1.63	+	5.53	5.25e-05	0.0289
molFxn	active ion transmembrane transporter activity (GO:0022853)	92	9	1.66	+	5.41	6.16e-05	0.0226
molFxn	inorganic molecular entity transmembrane transporter activity (GO:0015318)	174	13	3.15	+	4.13	1.93e-05	0.0142
cellComp	membrane protein complex (GO:0098796)	176	10	3.18	+	3.14	0.00149	0.0273
cellComp	integral component of plasma membrane (GO:0005887)	510	23	9.22	+	2.49	2.88e-05	0.00067
M. tuberculosis
# refrence proteins:	3993
# sample proteins:	200
# unmapped proteins	62
GO	Name(id)	Pop #	Sample #	expected	enirhced	Fold Enrichment	raw P value	FDR
bioProcess	Unclassified (UNCLASSIFIED)	1758	103	60.76	+	1.7	8.51e-13	1.84e-09
molFxn	Unclassified (UNCLASSIFIED)	1602	104	55.37	+	1.88	1.77e-16	1.29e-13
cellComp	Unclassified (UNCLASSIFIED)	1702	91	58.82	+	1.55	6.63e-08	2.47e-06
P. falciparum
# refrence proteins:	5441
# sample proteins:	258
# unmapped proteins	13
GO	Name(id)	Pop #	Sample #	expected	enirhced	Fold Enrichment	raw P value	FDR
molFxn	catalytic activity (GO:0003824)	1434	36	64.57	-	0.56	2.6e-05	0.0349
S. cerevisiae
# refrence proteins:	6049
# sample proteins:	336
# unmapped proteins	98
GO	Name(id)	Pop #	Sample #	expected	enirhced	Fold Enrichment	raw P value	FDR
bioProcess	fungal-type cell wall beta-glucan biosynthetic process (GO:0070880)	9	4	0.35	+	11.3	0.00109	0.0475
bioProcess	positive regulation of protein localization to nucleus (GO:1900182)	9	4	0.35	+	11.3	0.00109	0.0467
bioProcess	(1->3)-beta-D-glucan biosynthetic process (GO:0006075)	9	4	0.35	+	11.3	0.00109	0.0463
bioProcess	nucleosome assembly (GO:0006334)	19	6	0.75	+	8.03	0.000267	0.017
bioProcess	regulation of mRNA stability (GO:0043488)	19	6	0.75	+	8.03	0.000267	0.0168
bioProcess	NLS-bearing protein import into nucleus (GO:0006607)	16	5	0.63	+	7.94	0.000922	0.0425
bioProcess	tRNA transport (GO:0051031)	20	6	0.79	+	7.62	0.000336	0.0202
bioProcess	positive regulation of histone modification (GO:0031058)	17	5	0.67	+	7.48	0.00116	0.0468
bioProcess	negative regulation of translation (GO:0017148)	36	9	1.42	+	6.35	3.69e-05	0.00334
bioProcess	regulation of phosphoprotein phosphatase activity (GO:0043666)	37	9	1.46	+	6.18	4.44e-05	0.00389
bioProcess	'de novo' protein folding (GO:0006458)	25	6	0.98	+	6.1	0.000917	0.0426
bioProcess	positive regulation of transcription from RNA polymerase II promoter in response to stress (GO:0036003)	46	8	1.81	+	4.42	0.000863	0.0408
bioProcess	positive regulation of transcription elongation from RNA polymerase II promoter (GO:0032968)	47	8	1.85	+	4.33	0.000978	0.0428
bioProcess	chromatin remodeling (GO:0006338)	90	12	3.54	+	3.39	0.000431	0.024
bioProcess	nuclear-transcribed mRNA catabolic process (GO:0000956)	107	14	4.21	+	3.33	0.000173	0.0114
bioProcess	response to heat (GO:0009408)	88	11	3.46	+	3.18	0.0012	0.0477
bioProcess	fungal-type cell wall organization (GO:0031505)	189	23	7.44	+	3.09	4.23e-06	0.000502
bioProcess	positive regulation of catalytic activity (GO:0043085)	205	20	8.07	+	2.48	0.000448	0.0247
bioProcess	ribonucleoprotein complex subunit organization (GO:0071826)	197	19	7.75	+	2.45	0.000698	0.0349
bioProcess	negative regulation of nucleic acid-templated transcription (GO:1903507)	275	23	10.82	+	2.13	0.00093	0.0418
molFxn	1,3-beta-glucanosyltransferase activity (GO:0042124)	9	5	0.35	+	14.12	0.000113	0.0178
molFxn	heat shock protein binding (GO:0031072)	26	8	1.02	+	7.82	2.9e-05	0.00814
molFxn	protein phosphatase regulator activity (GO:0019888)	31	8	1.22	+	6.56	8.33e-05	0.0162
molFxn	RNA polymerase II regulatory region sequence-specific DNA binding (GO:0000977)	97	13	3.82	+	3.41	0.000238	0.0301
molFxn	mRNA binding (GO:0003729)	197	26	7.75	+	3.35	2.32e-07	0.000294
molFxn	enzyme activator activity (GO:0008047)	137	17	5.39	+	3.15	6.38e-05	0.0134
molFxn	transcription regulator activity (GO:0140110)	267	25	10.51	+	2.38	0.000107	0.0181
cellComp	nuclear pore central transport channel (GO:0044613)	14	6	0.55	+	10.89	6.85e-05	0.00419
cellComp	cell surface (GO:0009986)	20	7	0.79	+	8.9	4.73e-05	0.00347
cellComp	anchored component of membrane (GO:0031225)	65	16	2.56	+	6.26	4.01e-08	6.31e-06
cellComp	extracellular region (GO:0005576)	123	28	4.84	+	5.79	1.24e-12	1.36e-09
cellComp	fungal-type cell wall (GO:0009277)	132	25	5.19	+	4.81	6.58e-10	1.81e-07
cellComp	P-body (GO:0000932)	51	9	2.01	+	4.49	0.000375	0.0187
cellComp	cytoplasmic stress granule (GO:0010494)	94	15	3.7	+	4.06	1.28e-05	0.001
cellComp	nucleoplasm part (GO:0044451)	254	23	9.99	+	2.3	0.000312	0.0164
D. melanogastor
# refrence proteins:	13767
# sample proteins:	674
# unmapped proteins	29
GO	Name(id)	Pop #	Sample #	expected	enirhced	Fold Enrichment	raw P value	FDR
bioProcess	regulation of transcriptional start site selection at RNA polymerase II promoter (GO:0001178)	8	8	0.37	+	21.34	1.44e-07	1.49e-05
bioProcess	negative regulation of RNA splicing (GO:0033119)	8	5	0.37	+	13.34	0.000169	0.00888
bioProcess	regulation of mRNA 3'-end processing (GO:0031440)	13	8	0.61	+	13.13	1.87e-06	0.000169
bioProcess	male courtship behavior, veined wing generated song production (GO:0045433)	14	5	0.66	+	7.62	0.00122	0.0455
bioProcess	body morphogenesis (GO:0010171)	26	9	1.22	+	7.39	1.69e-05	0.0011
bioProcess	mRNA cis splicing, via spliceosome (GO:0045292)	21	7	0.98	+	7.11	0.000181	0.00941
molFxn	AT DNA binding (GO:0003680)	5	4	0.23	+	17.08	0.000418	0.0233
molFxn	steroid hormone receptor activity (GO:0003707)	16	8	0.75	+	10.67	5.99e-06	0.00063
molFxn	nuclear receptor activity (GO:0004879)	18	8	0.84	+	9.49	1.18e-05	0.00104
molFxn	mRNA 3'-UTR binding (GO:0003730)	38	12	1.78	+	6.74	1.48e-06	0.000168
molFxn	single-stranded RNA binding (GO:0003727)	37	11	1.73	+	6.35	6.59e-06	0.000668
molFxn	DNA-binding transcription activator activity, RNA polymerase II-specific (GO:0001228)	88	22	4.12	+	5.34	2.72e-09	4.55e-07
molFxn	DNA-binding transcription factor binding (GO:0140297)	66	12	3.09	+	3.88	0.000168	0.0117
molFxn	transcription coactivator activity (GO:0003713)	70	12	3.28	+	3.66	0.000273	0.0162
molFxn	RNA polymerase II regulatory region DNA binding (GO:0001012)	267	42	12.51	+	3.36	1.13e-10	2.13e-08
molFxn		132	17	6.18	+	2.75	0.000364	0.0207
molFxn	Unclassified (UNCLASSIFIED)	2891	176	135.45	+	1.3	0.000216	0.0134
cellComp	omega speckle (GO:0035062)	4	4	0.19	+	21.34	0.000241	0.0138
cellComp	precatalytic spliceosome (GO:0071011)	144	20	6.75	+	2.96	4.45e-05	0.00341
cellComp	polytene chromosome (GO:0005700)	206	25	9.65	+	2.59	6.41e-05	0.00465
cellComp	presynapse (GO:0098793)	154	18	7.22	+	2.49	0.00107	0.0491
cellComp	transcription factor complex (GO:0005667)	176	20	8.25	+	2.43	0.000626	0.0332
cellComp	extracellular matrix (GO:0031012)	212	24	9.93	+	2.42	0.000172	0.0103
cellComp	chromatin (GO:0000785)	293	28	13.73	+	2.04	0.000845	0.0431
H. sapiens
# refrence proteins:	20996
# sample proteins:	1007
# unmapped proteins	87
GO	Name(id)	Pop #	Sample #	expected	enirhced	Fold Enrichment	raw P value	FDR
bioProcess	regulation of neural retina development (GO:0061074)	6	5	0.26	+	19.02	4.82e-05	0.00355
bioProcess	detoxification of copper ion (GO:0010273)	16	12	0.7	+	17.12	4.56e-10	7.63e-08
bioProcess	noradrenergic neuron differentiation (GO:0003357)	7	5	0.31	+	16.3	7.98e-05	0.00557
bioProcess	hindgut morphogenesis (GO:0007442)	7	4	0.31	+	13.04	0.000803	0.0422
bioProcess	cellular response to zinc ion (GO:0071294)	24	13	1.05	+	12.36	1.61e-09	2.52e-07
bioProcess	cellular zinc ion homeostasis (GO:0006882)	33	16	1.45	+	11.07	7.44e-11	1.46e-08
bioProcess	telencephalon regionalization (GO:0021978)	13	6	0.57	+	10.53	9.12e-05	0.00626
bioProcess	forebrain neuron fate commitment (GO:0021877)	11	5	0.48	+	10.37	0.000382	0.0213
bioProcess	intermediate filament organization (GO:0045109)	23	10	1.01	+	9.92	6.21e-07	6.41e-05
bioProcess	cellular response to copper ion (GO:0071280)	30	13	1.31	+	9.89	1.31e-08	1.81e-06
bioProcess	protein heterotrimerization (GO:0070208)	14	6	0.61	+	9.78	0.000126	0.0083
bioProcess	eyelid development in camera-type eye (GO:0061029)	13	5	0.57	+	8.78	0.000699	0.0375
bioProcess	cornification (GO:0070268)	112	43	4.91	+	8.76	1.08e-23	3.57e-21
bioProcess	positive regulation of mRNA splicing, via spliceosome (GO:0048026)	21	8	0.92	+	8.69	1.83e-05	0.00143
bioProcess	trophectodermal cell differentiation (GO:0001829)	16	6	0.7	+	8.56	0.000225	0.0136
bioProcess	cellular response to cadmium ion (GO:0071276)	38	14	1.67	+	8.41	1.91e-08	2.57e-06
bioProcess	peptide cross-linking (GO:0018149)	60	22	2.63	+	8.37	1.84e-12	4.07e-10
bioProcess	GABAergic neuron differentiation (GO:0097154)	14	5	0.61	+	8.15	0.000917	0.0473
bioProcess	embryonic digestive tract morphogenesis (GO:0048557)	18	6	0.79	+	7.61	0.000378	0.0211
bioProcess	regulation of alternative mRNA splicing, via spliceosome (GO:0000381)	66	20	2.89	+	6.92	3.12e-10	5.39e-08
bioProcess	negative regulation of mRNA splicing, via spliceosome (GO:0048025)	20	6	0.88	+	6.85	0.000602	0.0324
bioProcess	hair follicle morphogenesis (GO:0031069)	25	7	1.1	+	6.39	0.000301	0.0174
bioProcess	mRNA cis splicing, via spliceosome (GO:0045292)	33	9	1.45	+	6.22	4.98e-05	0.00365
bioProcess	mRNA destabilization (GO:0061157)	30	8	1.31	+	6.09	0.000149	0.00959
bioProcess	endochondral ossification (GO:0001958)	28	7	1.23	+	5.71	0.000539	0.0293
bioProcess	proximal/distal pattern formation (GO:0009954)	32	8	1.4	+	5.71	0.000217	0.0133
bioProcess	skeletal muscle cell differentiation (GO:0035914)	52	12	2.28	+	5.27	1.22e-05	0.000996
bioProcess	dopaminergic neuron differentiation (GO:0071542)	31	7	1.36	+	5.15	0.000906	0.0471
bioProcess	collagen fibril organization (GO:0030199)	47	10	2.06	+	4.86	0.000116	0.00783
bioProcess	mRNA stabilization (GO:0048255)	43	9	1.88	+	4.78	0.000282	0.0165
bioProcess	mRNA export from nucleus (GO:0006406)	109	22	4.78	+	4.61	2.68e-08	3.53e-06
bioProcess	cell differentiation in spinal cord (GO:0021515)	55	11	2.41	+	4.56	8.7e-05	0.00599
bioProcess	mRNA 3'-end processing (GO:0031124)	81	16	3.55	+	4.51	2.67e-06	0.000248
bioProcess	forelimb morphogenesis (GO:0035136)	41	8	1.8	+	4.45	0.000914	0.0474
bioProcess	thymus development (GO:0048538)	47	9	2.06	+	4.37	0.0005	0.0273
bioProcess	embryonic placenta development (GO:0001892)	86	16	3.77	+	4.25	5.24e-06	0.000468
bioProcess	endocrine system development (GO:0035270)	126	20	5.52	+	3.62	3.21e-06	0.000297
bioProcess	dorsal/ventral pattern formation (GO:0009953)	82	13	3.59	+	3.62	0.000166	0.0106
bioProcess	embryonic skeletal system morphogenesis (GO:0048704)	95	14	4.16	+	3.36	0.000188	0.0117
bioProcess	cell fate specification (GO:0001708)	89	13	3.9	+	3.33	0.000341	0.0194
bioProcess	cellular response to BMP stimulus (GO:0071773)	105	15	4.6	+	3.26	0.000153	0.00977
bioProcess	regulation of gene silencing by miRNA (GO:0060964)	86	12	3.77	+	3.18	0.00082	0.0427
bioProcess	hindbrain development (GO:0030902)	154	21	6.75	+	3.11	1.51e-05	0.00122
bioProcess	ear morphogenesis (GO:0042471)	121	16	5.3	+	3.02	0.000208	0.0127
bioProcess	negative regulation of transcription by RNA polymerase II (GO:0000122)	857	112	37.55	+	2.98	8.48e-23	2.59e-20
bioProcess	osteoblast differentiation (GO:0001649)	127	16	5.56	+	2.88	0.000341	0.0194
bioProcess	mesenchymal cell differentiation (GO:0048762)	155	19	6.79	+	2.8	0.000137	0.00883
bioProcess	stem cell differentiation (GO:0048863)	158	19	6.92	+	2.74	0.000171	0.0108
bioProcess	anterior/posterior pattern specification (GO:0009952)	218	26	9.55	+	2.72	1.35e-05	0.00109
bioProcess	positive regulation of transcription by RNA polymerase II (GO:0045944)	1214	144	53.19	+	2.71	1.8e-25	6.98e-23
bioProcess	protein localization to nucleus (GO:0034504)	165	19	7.23	+	2.63	0.000282	0.0165
bioProcess	heart morphogenesis (GO:0003007)	250	26	10.95	+	2.37	0.000117	0.00782
bioProcess	transcription by RNA polymerase II (GO:0006366)	492	50	21.56	+	2.32	1.92e-07	2.25e-05
bioProcess	negative regulation of growth (GO:0045926)	247	25	10.82	+	2.31	0.000321	0.0184
bioProcess	regulation of transmembrane receptor protein serine/threonine kinase signaling pathway (GO:0090092)	239	24	10.47	+	2.29	0.000469	0.0257
bioProcess	negative regulation of cell differentiation (GO:0045596)	712	58	31.2	+	1.86	2.06e-05	0.00158
bioProcess	negative regulation of multicellular organismal process (GO:0051241)	1207	79	52.89	+	1.49	0.000715	0.0379
molFxn	structural constituent of epidermis (GO:0030280)	16	9	0.7	+	12.84	4.33e-07	6.13e-05
molFxn	extracellular matrix structural constituent conferring tensile strength (GO:0030020)	41	18	1.8	+	10.02	1.77e-11	3.18e-09
molFxn	platelet-derived growth factor binding (GO:0048407)	12	5	0.53	+	9.51	0.000523	0.0344
molFxn	mRNA 3'-UTR AU-rich region binding (GO:0035925)	26	7	1.14	+	6.14	0.000368	0.0265
molFxn	pre-mRNA binding (GO:0036002)	37	9	1.62	+	5.55	0.000106	0.00852
molFxn	structural constituent of nuclear pore (GO:0017056)	29	7	1.27	+	5.51	0.000645	0.0407
molFxn	E-box binding (GO:0070888)	50	10	2.19	+	4.56	0.000181	0.0139
molFxn	SMAD binding (GO:0046332)	81	15	3.55	+	4.23	1.08e-05	0.00109
molFxn	chromatin DNA binding (GO:0031490)	109	19	4.78	+	3.98	1.66e-06	0.000194
molFxn	RNA polymerase II distal enhancer sequence-specific DNA binding (GO:0000980)	99	17	4.34	+	3.92	6.92e-06	0.000734
molFxn	DNA-binding transcription repressor activity, RNA polymerase II-specific (GO:0001227)	245	41	10.74	+	3.82	6.01e-12	1.17e-09
molFxn	RNA polymerase II proximal promoter sequence-specific DNA binding (GO:0000978)	548	94	24.01	+	3.91	1.22e-26	4.07e-24
molFxn	single-stranded RNA binding (GO:0003727)	91	15	3.99	+	3.76	3.61e-05	0.00325
molFxn	DNA-binding transcription activator activity, RNA polymerase II-specific (GO:0001228)	445	73	19.5	+	3.74	6.91e-20	1.79e-17
molFxn	mRNA binding (GO:0003729)	257	43	11.26	+	3.82	1.83e-12	3.72e-10
molFxn	structural constituent of cytoskeleton (GO:0005200)	103	14	4.51	+	3.1	0.000396	0.0276
molFxn	transcription corepressor activity (GO:0003714)	242	27	10.6	+	2.55	3.63e-05	0.0032
molFxn	transcription coactivator activity (GO:0003713)	324	34	14.2	+	2.39	1.19e-05	0.00118
molFxn	transcription factor binding (GO:0008134)	685	60	30.02	+	2	1.51e-06	0.000181
molFxn	protein domain specific binding (GO:0019904)	704	55	30.85	+	1.78	9.31e-05	0.00763
cellComp	collagen type V trimer (GO:0005588)	3	3	0.13	+	22.82	0.00134	0.0355
cellComp	keratin filament (GO:0045095)	101	49	4.43	+	11.07	1.72e-30	1.17e-27
cellComp	cornified envelope (GO:0001533)	65	25	2.85	+	8.78	2.36e-14	3e-12
cellComp	nuclear euchromatin (GO:0005719)	31	11	1.36	+	8.1	8.7e-07	4.32e-05
cellComp	cytoplasmic stress granule (GO:0010494)	66	11	2.89	+	3.8	0.000356	0.011
cellComp	Cajal body (GO:0015030)	55	9	2.41	+	3.73	0.00135	0.0348
cellComp	catalytic step 2 spliceosome (GO:0071013)	87	13	3.81	+	3.41	0.00028	0.00877
cellComp	SWI/SNF superfamily-type complex (GO:0070603)	81	12	3.55	+	3.38	0.000509	0.015
cellComp	RNA polymerase II transcription factor complex (GO:0090575)	164	20	7.19	+	2.78	9.81e-05	0.00339
cellComp	nuclear speck (GO:0016607)	398	45	17.44	+	2.58	5.01e-08	2.84e-06
cellComp	protein-DNA complex (GO:0032993)	171	18	7.49	+	2.4	0.00134	0.0351

## Sheet: Sheet2
Uniprot Ids for the top5% LARKS-rich proteins used fo GO analysis by proteome
E. coli	M. tuberculosis	P. falciparum	S. cerevisiae	D. melanogaster	H. sapiens
P14176	P9WIF1	Q8IJ04	P32323	Q9VVC3	Q8WYH8
P75616	P9WK57	Q7KWJ2	P35207	Q9W2Z8	Q7Z4V5
P0CK95	Q79FS5	Q8IJL2	P22202	Q9VZK6	O75175
P77389	O05574	Q8IJ76	P23202	Q9VEH9	Q9H3H9
P64423	P9WM43	Q8I2G4	P33417	Q9VX94	Q9UBV8
P08622	Q6MX50	O96289	Q00362	Q95T08	P04732
P0A9P6	Q6MWZ8	Q8IBL6	P22211	Q9VDJ7	P55198
P36560	P9WI05	C0H5I0	Q06673	Q9VY57	Q96DE5
P42626	P71754	Q8I1S7	P05453	Q9V407	Q9GIP4
P42619	P9WI25	Q8IK37	P50080	Q9W254	Q9UKL0
P36682	I6Y560	Q8I5G3	P50875	P13709	O15173
P0AFS7	Q50616	Q8IC12	P36004	Q9VYM0	Q15022
P77179	Q79FV3	B9ZSH9	Q03703	Q9VKR7	P29376
P00961	O86319	O96246	P0CL29	Q9VB08	Q9BYQ0
P23200	O53854	Q25801	A0A023PZI1	Q08473	A6NHN0
P37643	L7N6A1	Q8IDM1	P0CL27	Q9VNS5	Q5T0D9
P0AGE4	L0TBL4	Q8IJX3	P34233	Q9VV55	P30464
P0AAG5	I6Y9M6	Q8IIT3	P0C5P3	X2JEJ0	Q66K89
P0AF45	Q79FU0	Q8I3U0	Q12329	Q8SXV4	Q8TDN4
P71297	Q79FP2	C6KSM0	P32623	M9PFZ1	Q9NVW2
P06959	L7N660	Q8I284	Q03455	P23792	P30486
P0A705	O05439	Q8IK33	P53334	Q9VK59	Q9NP98
P0AC30	Q79FT0	Q8IIR4	P28007	Q9VRX3	P22626
P77338	P9WIG3	Q8IKG1	P38806	Q7KUP8	P55789
P39336	P9WIU3	Q8I403	Q05777	Q94546	Q8N128
P39451	P9WHZ7	Q8IID1	Q03640	Q9VUX2	Q5GH76
P0AGE0	Q6MWW7	Q8I5T1	P47129	Q8MZI3	O15399
P0AFI9	O69622	Q8I0W6	P49573	F3YDM1	P30495
P02413	L0T6I4	Q8IHN1	P38894	Q9VCE7	Q9Y651
P0ADG7	P9WJC1	O97320	P53616	A1Z7Q8	Q15554
P76562	P95263	Q8IAU1	P0CL30	Q9VTR6	Q58A45
Q46817	P9WI15	Q8ID65	Q99395	Q9W2S5	Q6BEB4
P76398	O05446	Q8IAQ8	Q06344	Q9VT61	Q8IYT1
P60869	P9WKQ9	Q8I3Z2	P50278	M9NEH9	Q9BZ19
P52067	P9WHZ9	Q8IB49	P05319	Q9VJT7	Q96K80
P77795	P9WI29	Q8IBS2	P53897	Q9VHV9	Q9BYR2
P52134	P9WJK9	C0H4U5	P05318	Q9VCN7	P50579
P76298	I6WZK3	Q8I3B3	Q05937	B7YZV2	P31277
P31224	L0T3X8	C0H583	Q12153	A1ZBW0	Q86UU5
P65290	P9WI09	Q8I4Z3	Q04053	Q9VYM5	Q8ND83
P25888	Q79FQ7	Q8IK76	P43582	B7Z101	Q9BXW7
P64588	P9WLJ5	Q8IBF4	P32628	Q8SXD4	P13645
P0AF52	Q79FB3	C0H5N8	P40335	A1Z8G3	P30491
P36646	P9WP05	Q8IJD0	Q3E742	Q9W599	P13942
P06609	Q79FD4	Q8IJ08	P53832	Q9VB86	Q9ULH4
Q46839	P9WJ97	Q9TY98	P53853	P49866	P10319
P39832	O05844	Q8IE30	P33301	Q9VYW2	P08123
P21513	P96272	Q8IIU5	P47976	Q9VGB1	Q5XKE5
P37621	Q79FK6	C0H5J2	Q07653	Q9VV21	A6NHT5
P0AEH8	P9WJU7	O77338	P29029	Q9V3C6	A5PLN7
P37659	P9WM33	C6KSQ5	P38789	A0A0B4LFS0	Q3LI64
P31547	P9WPS1	Q8IIZ9	P38903	Q8SY33	Q5UCC4
P40876	P71590	Q8I5H4	Q7LHD1	Q9VD47	B0YJ81
P33218	P71619	C0H4L6	P38125	Q9W3X1	Q96HE8
A5A605	Q6MWY2	Q8IDS7	O13570	Q960T2	Q6ZS94
P75885	O53429	Q8I451	P53551	Q9W5E0	Q96B18
P0A6C1	P9WM23	Q8I515	P40154	Q9VAC9	Q6NUN9
P77504	I6XF31	C0H5H1	P80667	Q9VW91	Q8IXQ3
P77549	O53312	Q8I3L2	Q01560	Q9VBD5	Q5SQ13
P0AGG8	Q6MWY0	C6S3K3	P27654	Q9VK46	Q9P1D8
P0A905	L0TCB8	C6KSR8	Q08673	M9PF20	P30484
P39277	Q79FA8	O97311	P06634	M9PF79	Q9UPE1
P0AF43	P9WI33	Q9NFE5	Q12224	Q9VQQ4	Q7Z3Z0
P0AGJ5	I6Y7L4	Q8I398	P24000	Q9W5G7	B7Z368
Q2M5U1	Q6MWW0	Q8IIY4	P38786	Q9VC24	Q7RTS7
P55140	O53713	Q8IE18	Q01589	Q24113	Q8NCF5
P23367	P9WKS1	O96228	P34216	Q9VTH8	P31271
P0ABE5	P71664	Q8IJG5	P42835	P26686	Q7L8A9
P76072	P9WHF3	C0H5L9	Q12753	B7Z0B9	Q8NAF0
P31068	P9WI07	Q8ID39	Q06820	Q9VJ37	Q9P2Q2
P0ABN5	Q6MX04	Q8IAP4	Q01722	Q9V7U0	P59827
P0A9K9	P9WI35	Q8I3C2	P32478	Q9VE45	O15370
P0AFS1	I6Y1F5	C0H5M9	Q02630	Q7JZN0	Q05925
P02919	O06775	Q8IK00	Q06205	Q9NG98	P30498
P67127	P9WHX3	P50498	P40070	P11536	Q9GZU3
P0AFE4	P9WIF9	Q8IKU1	P38823	Q9W443	Q6E0U4
P37758	Q79FL8	Q8I5R2	P53829	Q9W4V1	Q9UF56
P10903	I6X548	Q8IC33	Q12373	A0A076NAB7	Q9HBB8
P11557	P9WIE7	Q9TY99	P38699	Q9W526	O14654
P68699	P9WIR9	Q8IIL5	P38326	P31009	O15372
P76017	P9WMK3	Q8ILM5	Q01477	Q9VTF2	Q05215
P76007	Q6MX48	Q8IL17	P42948	B7Z0K3	O15066
P75767	P9WHX7	Q9U0H8	P40583	Q9VRE2	P42126
P0ADA7	P9WJE1	Q8IJG0	P38954	Q9W3G1	C9JFL3
P77717	Q6MWX1	C6KSN0	P38911	Q9W1K3	Q9HCS4
P27243	Q79FJ9	Q9TY95	Q8TGR0	Q8T0D3	O75962
P31466	O07036	Q8I259	Q99383	P23757	Q12837
P00363	P9WNV7	Q8IEA4	P38782	O76892	Q9NY61
P0ABC7	P9WLY1	Q8IIS4	P28263	Q9V3A4	Q8N1N4
Q7DFV3	O06410	Q8I2T4	P47160	Q9VL71	Q00577
P0A6Y8	Q79FP3	C6KTE9	P38335	Q9VPZ5	Q8NHS0
P0AFQ2	P96399	Q8I207	P02400	Q9VPS9	Q99750
P0AAV6	P9WH37	Q8IC38	Q12132	B6IDZ4	Q95365
	Q79FI8	Q8I1Y2	P39729	A0A0B4LHY5	Q8WY41
	Q6MWV1	Q8I1P5	Q05164	Q7KT85	Q86Y46
	P9WIG1	Q8IB09	P34239	P48588	Q8TAP9
	I6XEF1	Q8IJP9	P36053	Q9VX73	Q9BRL6
	Q6MWX5	Q8IJI0	A0A023PXK2	Q9VZQ1	Q5SNX5
	P9WLK3	Q8I320	P31384	A1Z7G2	Q9UBM1
	I6YC49	Q8II47	P32768	Q9VM47	P48668
	P9WI37	Q8IB48	P29311	Q7M3J6	Q96RF0
	P9WIG5	Q8IBF3	P53048	Q9W5C5	P06454
	P9WNN3	Q8IE17	P05085	Q9VSY9	Q9UDV7
	L0T7Y7	Q8I538	P32567	Q9VEH7	Q6L8G8
	O33364	O96208	P32488	Q9VI07	Q3LI54
	Q79FU2	Q9U0N1	Q12048	P19109	O14641
	P9WI43	Q8I519	P10962	Q8MRE7	Q02548
	P95086	Q8IJG2	Q05827	Q9W0I9	Q9P202
	Q79FI9	Q8I3S4	P38741	Q8IPR5	O94992
	O53748	Q8IET1	P40522	M9MS40	Q5KU26
	Q6MWW9	O97255	P25567	Q9VK06	O15209
	Q79FA9	C0H4C6	Q05775	Q86BI1	Q6Y1H2
	Q6MWV0	Q8IC42	P38356	Q9VHP0	Q04118
	Q79FP1	Q8I3F3	Q12459	Q9VPB1	P05204
	P9WI23	C6KTA7	P09734	Q9I7P2	Q6L8H4
	P9WGN5	Q8IIV1	P32447	Q9VX67	Q8NCA9
	Q79FD3	Q8I0X2	P41895	Q9VCM2	Q9BZM3
	I6Y8D3	Q8I1N6	Q02629	Q9VNM8	O75912
	P9WJD9	Q7KQK4	P27476	Q9VWD7	P56270
	P95012	Q8I2L7	A0A023PZE1	Q9VXA0	Q00653
	Q6MX28	Q8I5D0	P36135	Q9VGH5	P28356
	Q79FS8	Q8IHM3	P53854	Q9VDV3	Q04826
	P96226	Q8I3U8	P43537	B7Z103	Q9BW11
	P9WHZ5	O97261	Q9P305	M9PHY7	O95935
	P9WI41	Q8IBU1	P53269	Q9VFM5	Q3LI59
	P9WHW9	Q9U0K8	P21538	M9NFQ7	Q9BUJ2
	L7N667	Q8I3M1	P38825	O77086	Q9NPA0
	P9WKX7	C6KT74	Q02199	Q9VWC6	P47944
	P9WI21	Q8ILG1	P20676	Q9W0P3	P07476
	O05833	Q8IHQ0	Q99248	Q9W3M7	P30501
	L0TFC2	Q8IAX8	Q08887	P24785	Q9HCE5
	O86316	Q8ILH3	P53165	P27781	Q5BKZ1
	L0T905	Q8IJV8	P38834	Q9VYL0	P02671
	L0T4W6	Q8IJB2	P47033	P20905	P02458
	Q6MWX8	O96113	P0CX18	Q9VY72	Q9C0J8
	I6XHM5	C0H4E0	P41910	Q9W3R6	P14209
	L0T2H7	Q8I3G2	P53633	Q9W396	O43524
	P9WGQ9	Q8I4U7	Q02866	P09956	Q7Z3Y9
	Q6MWX9	Q8IDJ0	P27692	A1Z905	Q5T753
	P9WI19	Q8IB40	Q12124	Q8INN3	Q4G0M1
	Q79FK9	Q8IKL3	Q03361	Q4V4I9	Q9NUD5
	I6X6H8	C6KSX7	Q12241	Q9V895	O15499
	Q79FW8	Q8I255	Q3E6R4	Q9W1U9	A6NIX2
	O06787	C6S3K7	P12962	Q9VYM9	Q15233
	P9WIF3	O96223	P32364	A1Z8G8	P10321
	I6YEB6	Q8IL40	Q04893	Q9VBK9	Q9NV92
	Q79FT3	Q8IHW3	Q07807	Q9VFH8	Q9NQ03
	O07726	Q8I3A3	P25617	Q8IPJ1	Q9BYP8
	P9WIF7	Q8I340	P39521	M9PGZ8	Q92838
	O07775	Q8I5Z0	P23900	Q9W1K1	P78545
	P9WKX9	C0H5B1	P53919	Q06521	Q06587
	Q79FW5	Q8I2A6	Q08960	Q9VWW2	Q8WZA9
	Q79FE6	Q8IJ86	P25491	Q9V401	Q17RQ9
	Q6MX49	Q8IBV1	P00127	A8DYL2	P30505
	Q79G04	Q8I657	P40002	P08175	O95622
	Q79FU3	B9ZSJ2	P50105	M9NEI3	B2RXH8
	Q79FF3	Q8ILF4	P38429	Q9VNX3	P19012
	O53246	C6S3B8	P0CL28	A0A0B4KG53	Q9ULX6
	O86371	C6KSS4	P49686	Q9VP05	Q9Y4X0
	P9WIE9	O96139	Q00723	B7Z058	Q15768
	O05306	C0H4Z2	P32657	Q9W0K4	P48634
	P9WFG9	Q8I476	P28707	Q9VBE2	Q07092
	O53205	O97306	Q08532	Q9W2X1	Q8NG57
	P9WMV3	B9ZSI1	P39928	Q8T4F7	Q8TER5
	P9WH51	Q8II48	P53305	Q9VWH1	Q8N9U9
	Q79FV6	Q8IKQ2	P38844	Q9VWN4	P22087
	O53553	O77347	P54000	P17133	P16402
	P9WKK1	Q8IAZ2	Q12297	P22293	Q86Y38
	O33181	O77336	P38630	Q8SZT1	O00358
	L7N6A7	Q8IIF0	P32334	M9NGP0	Q00839
	Q6MWW6	Q8IJZ4	P38282	E1JGT3	P02538
	Q79FV7	Q8I257	P40059	Q9VKR8	Q3ZCQ3
	P9WJ11	Q8IHU7	P47818	Q24248	O75503
	L7N659	C0H5N0	P53158	M9PER1	Q9Y6U7
	P9WFY5	Q8I562	P53163	Q9VJX3	Q14031
	Q79FP0	Q8IEC6	P36062	P47980	P51513
	P9WMA7	Q8I5C3	Q04373	P13360	Q9Y4C5
	P9WMW7	Q8I2Q0	Q07355	Q23977	Q15019
	Q6MX26	Q8IB96	P40319	P07186	P50406
	O05589	Q8IK32	P38996	Q9W2M6	Q29960
	I6Y8K5	Q8IKW9	Q08193	Q9VNN2	Q8WY22
	Q79FK4	Q8ILU8	P08640	Q9W4U0	Q12952
	P9WHW7	C6KT01	P40552	Q9VKF0	Q14549
	O07763	Q8I4Y5	P32617	Q9W3Y4	Q8NBM8
	P9WI31	Q8I638	P50109	Q9VWM4	P59990
	P9WI17	Q8IB42	Q12138	B7Z126	A8MYZ6
	P9WHE3	C0H481	P09733	B6JUP5	Q8N726
	P9WHK9	C6KTC9	Q04007	A0A0B4LH78	Q5TA78
	Q6MWV6	Q8I700	P32457	Q9VZE4	O15049
	Q6MWW8	Q9U0J0	P32862	Q9VHE5	Q9BXJ0
	O07422	C0H557	P33890	M9PBE2	Q8N7H5
	P9WIG9	C0H566	P38845	Q26366	Q8NBC4
	Q79FC3	Q8IDP7	P39105	Q27272	O75822
	I6XG38	Q8IK65	Q12161	P23023	Q587I9
	O53383	Q8IJ41	P0CX19	Q9VUJ9	Q86VQ1
	P9WNV9	C6KSS6	P40442	Q9VA76	P30485
	Q79G08	Q8I631	P40092	Q9W3V3	Q5VU13
	P9WIF5	Q8I5C2	Q03180	P54366	Q2M329
	L7N693	O96164	P87286	Q9VXB1	I3L1E1
	P9WJY9	Q8IDI0	P46682	P91623	Q6IQ19
		Q8IK36	P32805	Q9VFU1	Q12816
		Q8I292	Q08422	Q8IPF8	Q9UI36
		Q8IL08	P20134	A1ZAL4	P16455
		Q8IIC6	P24784	Q9V3D5	Q9BXQ6
		Q8I0U8	P53035	P25822	Q9UPZ9
		Q8IM85	P45978	A1Z7T9	Q9BXU3
		Q8IAR6	P40161	Q8MKN0	Q9BTK6
		Q8IFM9	P87273	Q9W283	Q8NE86
		C6S3I2	Q07834	Q9VHI7	Q0IIN9
		C0H485	P07269	E1JGL8	O14627
		Q8IIV6	P37262	P18432	Q9Y3Y2
		Q8ILN3	Q03525	M9PJ12	P84550
		Q8II83	P32351	M9PBD0	Q5JVS0
		Q8IC21	P34217	Q9VXE5	Q9Y3D2
		Q8IB24	P53842	M9NEZ8	Q9UJU5
		Q8IKF3	P25367	Q9VPU1	P17600
		Q8IBI7	P07270	Q9VLB4	Q96E39
		Q8IBL9	Q05166	P16395	P43694
		Q8IK40	P40040	Q9VYA9	Q3LI70
		Q8IBP2	P53060	Q24180	P16989
		C0H4T9	P10080	Q9W5A5	Q14761
		Q8I2J9	Q99401	Q8IR46	Q99856
		Q8IHR9	P25294	Q9VIX8	Q5TA79
		Q8IKA2	Q03833	O77215	Q01167
		O96158	P61829	M9PDD8	Q92968
		Q8IAS5	P24783	P07548	O60902
		O97267	P54867	Q9VLN9	Q9BYQ4
		Q8IAW3	P43612	Q9VFT4	Q8WUZ0
		Q8IIS9	P16474	Q9VV14	P98077
		Q8IJ39	P54785	Q9V393	O76031
		Q8IJW6	P53947	Q9VZ18	O15431
		Q8IAN4	P53379	Q9VPS8	Q495Z4
		O96290	P32588	Q9VEK6	P38159
		Q8IDW5	P89113	M9PHE3	Q9BRT7
		Q8IKZ0	P22146	Q9VTB7	Q99684
		Q8ILZ7	P48524	E1JHZ6	O60347
		Q8IKV6	P10591	Q9W0H1	Q5SQQ9
		Q8IL02	P53297	P51140	O00571
		Q8IIQ7	Q02100	Q9VXF1	Q02413
		O96234	P18899	Q8WS79	E7EML9
		Q8I5Y6	P40472	A1Z9Z9	Q99456
		Q8I5W9	P53252	Q9VHH1	P11831
		Q8IIX3	Q04951	Q9VE26	P34995
		C0H4W4	P05317	P13054	Q3LI61
		Q8IK98	P38327	Q7JWM4	Q9Y272
		O97228	Q03656	P55035	Q9H8M5
		Q8IM23	P17260	A0A0B4KH11	Q9Y2S6
		Q8I720	Q08907	Q9VRW7	Q14003
		Q8IIH4	Q08929	Q9VDD2	Q16625
		Q8IIC7	I2HB52	A8DY93	Q6PEV8
		Q8IDE5	P30605	Q9VEH8	A8MXV6
		Q8I3L5	Q03655	A1ZB61	O75526
		Q8IM64	P40489	P11420	P0C2W1
		Q8IE28	Q03187	P42519	B3EWF7
		Q8IJG6	P32521	Q9W485	Q12906
		Q8I5P8	P53438	Q8SXP8	Q7L2J0
		Q8I1W8	P48510	A0A0B4JD55	Q01130
		Q8I402	Q12215	P48810	Q9UBI9
			P0CL31	O76324	P41225
			P47087	Q9VEP4	Q96RK1
			Q12446	M9MS48	P04632
			P53927	Q9VKR9	Q5U4P2
			P32770	Q9W1X4	Q06945
			P47038	Q9W437	Q5TAT6
			Q06216	Q9VWZ8	Q8NHY2
			P53281	Q9VVX3	Q6RI45
			P14164	Q9VUE1	Q29865
			P53234	E2QCS7	P30510
			Q08232	Q9W4J4	P04733
			Q08977	A8DY77	Q9H7T3
			Q12500	M9PGK3	P13646
			P43602	Q01644	P30479
			Q02796	Q9VUZ4	Q8NFJ8
			P32642	Q9VJL3	Q9NZU7
			A0A023PXE5	Q9VY58	P10412
			P32793	Q8IR01	P25490
			P10622	P31264	Q15109
			P28743	Q9VLY1	Q96JC9
			P25299	Q9VA45	Q8WVR3
			P35817	B7Z143	O14492
			P41809	A0A0B4LIC4	Q14103
			P40159	Q9VJS8	E5RJM6
			P36084	E1JI01	Q5T7P2
			Q12692	Q9VW47	Q9BX46
			P38248	Q94535	Q10571
			P38343	Q9VEL7	Q9UD57
			P05759	Q9V9W8	P36639
			P53091	P22977	B4DS77
			Q08484	Q9W512	Q5T4W7
			P32389	Q8IPW1	Q9NSY1
			P50276	Q7KTG1	Q3LI66
			P38361	Q8IPM8	Q8N594
			P38129	Q9VGQ8	Q5D862
			P22133	Q9W4M7	P55808
			P47116	Q9VHC0	Q96G23
			P38700	A1ZBY2	P51786
			P53940	Q9VBD9	Q9ULX5
			P53076	Q9VYN8	Q69YI7
			Q08906	Q9W1V3	Q9UNW9
			Q06839	Q9W249	P35716
			P34761	Q9VNM7	O60506
			Q12196	A1Z8H7	A6NL88
			P51862	Q9W4Q1	Q9H3Q1
			P09547	Q95RX5	Q5TA82
			P38314	Q9VIX6	P55318
			P15646	Q9W349	Q9UKZ1
			P25694	P10035	Q9H3T3
			Q08646	Q9W152	P25063
			P35191	Q9W2U7	Q5JQC4
			P52917	A8JV30	Q6L8H1
			Q03482	A8DYF7	Q9UHC7
			Q03957	Q9W2X5	P30487
			P40529	Q9V3V0	Q9BXJ4
			A0A023PZE4	Q9VAU9	Q96PK6
			Q08054	A1Z9K8	Q5VUJ6
			P47035	Q9VP57	Q8WYQ9
			P47043	A0A0B4KI34	P12107
			P04449	Q9VXX0	Q6P1L5
			P38691	B7YZX7	Q16270
			P40021	Q9V3P9	Q15742
			P39001	Q9VHK8	Q96PV6
			Q08728	Q59DZ1	Q9C073
			P39743	Q9W3T0	P30480
			P38692	D3DML3	Q15735
			P52286	Q9VZN0	Q6ZMI3
			P38216	A0A0B4LID7	Q9ULM3
			Q12355	Q9VFQ3	Q07065
			P45976	Q7K187	Q5GH73
			Q03480	Q02280	Q5TA76
			Q08490	P07183	Q96T37
			Q05021	Q9VF05	P29122
			Q08831	Q9VBD0	P62995
			P20424	A1Z968	O15234
			P32583	Q9VBE0	P09086
			P39015	Q9W4M4	Q9NR33
			P39102	Q9VU02	Q9BRP0
				A0A0B4K682	P19622
				Q9VHC2	Q5T7N7
				A1ZB19	O43390
				Q9V6B9	Q9Y3P4
				Q9VYD6	P85037
				Q9W4C1	Q8N5H3
				P07909	Q75VX8
				Q7KUE4	Q96S21
				P07182	P21815
				A0A0B4LF44	P08476
				P26023	Q15005
				P54269	P23025
				Q9W064	Q5SSG8
				Q9VXJ9	Q13148
				Q9VEX7	P0DMW5
				Q7KTJ7	O15534
				Q7JXG2	Q5T5F5
				Q8IP19	Q5TA81
				A1Z8G7	Q9NY64
				Q8IPR4	A6NHQ2
				Q9W230	Q15287
				Q9V406	Q9UHD9
				Q8SY41	Q15834
				Q9VSZ0	Q14774
				Q9VJ94	Q96DU7
				A0A0B4KGP1	Q03052
				A1Z8G1	O75444
				Q24106	Q6L8G4
				Q9VV95	Q9BWX5
				Q8SZ23	Q15542
				Q05201	Q6P1R3
				Q7KVF3	Q96S94
				Q7K4L9	P01042
				Q9W257	P05783
				Q9VH60	P03989
				Q59E37	Q15415
				X2JEG0	Q9H7N4
				A0A0B4LEZ9	Q9H2A3
				Q01642	Q86V81
				Q9VL29	Q6UWP8
				Q9V968	P46095
				Q24563	O15265
				Q8IR08	Q9BZE0
				A8DYA6	P80723
				Q9V3T8	P18146
				B7Z141	Q14444
				Q9VJS1	P14651
				Q9VNG2	Q86SX6
				Q9VXX1	Q9NZJ7
				Q24523	P80297
				A0A0B4KI67	Q9BXB5
				Q4V4Q7	Q6PID8
				Q9VK49	Q53EL6
				Q9VZ60	Q6PI98
				Q9VY30	P10163
				Q8SZM2	Q08AE8
				P21750	Q14157
				Q8WTI6	Q9H063
				A8JNP7	Q6ZTA4
				Q9VJC1	Q92831
				Q24256	Q6UB35
				Q9V3Z9	Q96NY7
				Q95RJ9	O00221
				Q9W3K8	P30483
				P05389	Q32P51
				Q9VEE3	Q9H2S1
				P14734	Q8NFD5
				A8E795	Q7Z4W3
				Q9W1I6	Q8TA86
				P18431	P43699
				Q86BI3	Q14526
				Q6IH99	Q0VD83
				P09077	P08247
				Q9VIX7	O60245
				Q86BI7	Q96B54
				A8DYK0	P53539
				Q0IGY6	Q9NYF0
				X2JC79	O15353
				Q9VYK6	P17535
				Q9VY98	Q8N7X1
				P45447	Q6UWJ8
				M9ND53	P30492
				Q24573	P05787
				Q24533	O14908
				P21461	Q5EBL2
				A0A0B4LFQ9	Q8WXS5
				Q24255	P35658
				Q7KVQ0	Q7RTU7
				Q27350	Q01844
				P41073	O14979
				Q7JRD4	Q5TA77
				P49657	Q8IUB9
				Q9VKS2	Q8IUG1
				Q8T8R6	Q9Y261
				Q7JY62	P04731
				Q9VX65	Q99501
				Q8SY76	Q96GF1
				Q9VV13	Q9NYB9
				A8JV32	P55317
				Q9VFI4	C9JI98
				A1Z8Y3	Q3LI63
				Q7KUH2	P31276
				Q9VTW5	O95409
				Q9VD28	Q96F45
				Q9VWT2	Q9UKM9
				Q9VXA3	Q9H8G2
				P51521	P36402
				Q9VU19	O14813
				A0A0B4KF52	Q8NC51
				Q9VZU5	P78367
				Q8IMV6	O14649
				Q9VUB1	Q4V9L6
				Q94547	Q08211
				A1ZAU4	C9JH25
				Q8T8R1	P12035
				Q9W2R5	P41594
				Q9VPS5	Q9NQV8
				Q9W077	Q08AF8
				Q8IR11	Q95604
				Q9V9U0	Q96NJ1
				Q9W4H8	P30532
				Q8T017	Q9BUV0
				Q9VEI0	Q92908
				Q24491	Q07000
				Q9VLL6	Q15648
				A0A0B4JDC9	O43525
				H1UUB1	Q1KMD3
				Q9VA86	Q2UY09
				Q9W2Z7	Q07666
				Q9VWS0	O15105
				Q9W3K5	O15504
				P83949	O95343
				M9PEE4	Q9NYP3
				Q9VKL0	Q31612
				A0A0B4LHR8	A6NIH7
				Q9VRU9	Q6ZVN8
				A0A0B4KH86	Q8TF01
				Q9VSR3	P50219
				Q7JR34	Q96KR6
				Q95RM0	P51991
				Q8MYT4	Q29836
				Q9VB22	O95206
				Q9VUV8	P30490
				Q9VHT9	A6NCS6
				Q8SYM9	Q31610
				A0A0B4K653	Q92785
				Q9VU43	Q9BYS1
				Q9VKS3	A6NF01
				A8DYA3	Q9NZW4
				Q9VY91	Q8WXF0
				Q9VGS1	Q07627
				Q9V9S7	O14633
				Q9W033	A8CG34
				Q9VRM1	P30872
				O44783	E2RYF6
				Q04047	P08727
				Q9VWM5	Q9UBK5
				P52302	P50548
				Q9VS98	Q8N1X5
				Q9VEI9	Q3LI67
				Q9W3X8	A1L1A6
				Q9VH98	Q03828
				Q9W1W2	Q9H6E5
				X2JEE5	P49840
				Q9V3Y5	Q08828
				Q9VLX5	Q13516
				Q9VYI1	Q8IW70
				Q9VFU2	P0DMR1
				Q8SXV9	P35453
				Q9VNY2	Q5T7P3
				O46070	Q15758
				Q9VYS6	Q86YZ3
				Q9VLF0	P45985
				P29774	Q9Y5V0
				A0A0B4LFS1	Q13033
				A0A0B4K6M2	P02795
				Q9VLJ5	Q9BWU1
				Q9VRI1	P32926
				Q9W4B0	B7ZW38
				Q9VM35	Q96QI5
				Q9VVL6	P16401
				Q9VWN3	Q9C0J9
				Q6IHC3	O43896
				A0AVV3	Q701N4
				Q9VUR4	P01889
				Q9VC23	Q68DC2
				Q9W158	O60812
				Q9VRF7	P08779
				O46203	P98179
				A1ZBH7	P30504
				Q8MSX1	C9JTQ0
				Q9VFT9	P19532
				Q8MQJ9	P23511
				P40140	O43423
				M9PFU0	Q9UEW3
				Q9XYQ2	Q6IQ22
				Q9VYV4	P27361
				Q9VP98	P25067
				Q94517	Q7Z3Y7
				Q02637	Q13151
				Q6IHH7	Q9Y5Q3
				Q9VRW9	Q96SL8
				Q9W0K7	Q8NG27
				Q9VDN4	Q96DT7
				Q9VQF7	P07438
				P33244	Q9UBB5
				Q9VNE0	Q01101
				A8JUW5	P04222
				Q8T0M4	Q69YW2
				Q9XZ15	Q15038
				Q7JUY7	Q3LI72
				P07663	Q9NP55
				P21519	Q9Y2T7
				Q8IN81	Q13243
				P56672	Q8N5W9
				Q9VHX2	P56915
				Q27368	Q92945
				Q9V3W7	O60548
				O76876	P23769
				Q8MRQ2	Q99490
				Q9VFI6	Q504T8
				Q86S05	Q9Y4A8
				Q9VZB1	Q5VZB9
				Q8IGI0	Q13319
				Q9VXG4	P83369
				Q9VL37	Q8NCK7
				Q4V6C1	Q7L4I2
				Q9W295	O60299
				P22810	P22004
				Q7K2G1	Q6L8H2
				A0A0B4KFD9	P04259
				Q9VWW0	O14782
				Q9VZU0	Q7Z3Y8
				B3DMV2	Q9H6K5
				P41046	Q9H461
				Q06453	P13747
				Q9W4T4	Q9BQ61
				Q9VM25	Q86U42
				P34021	Q717R9
				Q7K533	Q14671
				Q9VBH3	O43763
				Q7JWU6	P30462
				P32027	P20936
				Q95TJ9	P20264
				Q05783	Q15329
				Q9VKS1	P55316
				A0A0B4KGL0	A6NJY4
				A1Z8H0	Q9NQS1
				Q9VWG3	Q9BYQ3
				Q8IQG1	Q7RTS3
				Q9VD49	Q8WUY8
				Q9VN55	Q8N6U2
				Q8IQI0	Q9NUE0
				Q9VWN9	Q6IEE7
				Q9W201	Q2M2I5
				Q9VD17	Q08170
				Q9W0V4	Q9UKR8
				Q9VRI3	Q3SY89
				Q0E8X8	Q5TF58
				Q9VKG4	P13378
				P17970	Q9UHB9
				Q27294	Q9BV99
				Q8IN01	Q02447
				Q7JY80	Q969E3
				Q9VBC4	Q96HA1
				A8JPC8	Q09019
				A8DYB2	Q5BIV9
				A0A0B4K759	Q15532
				Q6IG37	Q8N8J7
				Q9VYE9	Q7Z4P5
				Q9V438	Q9UNF1
				P40791	Q9BYN0
				Q02427	Q15562
				Q9VWY7	P78337
				Q9VEF5	Q15270
				Q8IR92	Q9BYP9
				Q9W323	Q04695
				Q8IRY5	Q5T5B0
				Q9VBI3	Q3LI58
				Q8MZA7	O75348
				Q9I7D3	Q9C0K0
				Q4V671	Q96EU6
				Q9VP80	P30626
				P16376	Q16186
				Q8SY52	Q96QE2
				Q9VI20	Q92686
				Q9W4B2	Q9GZT9
				O18400	P31270
				E1JJ71	P0C7H8
				Q9VNN0	Q8NCA5
				Q9W4J8	A1L020
				Q9VM71	O95218
				Q7K480	Q14055
				Q9VFU0	P31275
				Q9VPZ1	Q3LHN2
				Q9VHC7	Q9H6Z4
				P18489	Q68CP4
				A0A0B4KEW2	Q9NY12
				P55965	Q7L0Q8
				O44437	Q29718
				Q7K126	Q96LA8
				Q9W2V9	Q92879
				Q9VML9	Q9Y330
				Q9Y149	Q9H693
				Q9VQI9	O43819
				Q9VNN3	P55089
				Q7JXG9	Q93083
				P11449	P10589
				Q9VX12	P78358
				A1ZBP6	P04264
				Q9VR64	Q5TCM9
				A0A0B4KEV6	Q16676
				Q9U1L6	Q3LI73
				Q9VK39	Q9UPU7
				Q9W131	P0DM35
				Q9VUQ5	P52594
				M9NEG0	P36776
				Q9VXU3	Q9P217
				Q9VH99	Q9P0K9
				Q2PDZ4	Q9H2U1
				Q9VBZ2	P30466
				A0A0B4K6A7	A6PVL3
				Q9VJ72	Q6L8G9
				Q8IMS8	Q8NEW7
				A1Z9W8	Q13387
				P10105	Q86XN8
				Q9W539	Q02539
				Q9VTG6	Q96JE7
				Q9W4X2	Q9H307
				Q9W4N8	Q6P158
				P20153	P22459
				A1Z8G2	Q14050
				Q6IGP5	Q9H082
				A1ZAK8	Q701N2
				Q9VZ01	Q96L46
				Q9W453	Q9H7S9
				Q7KSF2	P06401
				O62609	Q9BYR9
					Q29963
					Q9BXU2
					A4D1U4
					Q8ND56
					Q9Y6G9
					P0CJ78
					Q9BVL2
					Q9BXA9
					Q16538
					P15976
					Q86YJ5
					Q9UMF0
					Q2TAM9
					Q9HA77
					Q96IK1
					Q6U949
					Q8TDB4
					P17661
					Q9NS37
					P60323
					Q9BRQ5
					Q8N488
					P35908
					Q8NC44
					Q14165
					Q9H2X8
					Q0D2H9
					A6NKD9
					Q5T750
					Q96PV0
					Q9Y4X5
					P59646
					A1L3X4
					O75190
					P19876
					Q9H0L4
					P31942
					P28074
					P0CG40
					Q2VWA4
					Q96CB8
					Q9NVF7
					P19838
					Q5TF21
					Q6SPF0
					P58012
					Q9HCJ5
					Q9H4Q3
					A6NNE9
					Q96PG8
					Q9ULW6
					Q8IXF0
					Q6ZS46
					Q9P127
					Q9TNN7
					Q8WZ19
					Q8NDT2
					O14512
					P57055
					Q9HCJ3
					Q96QR1
					B1AL88
					Q9UKY7
					Q7LFL8
					Q8IUK8
					Q7Z5L3
					Q86UR1
					Q07955
					Q14677
					P30460
					Q8IVW8
					P78381
					Q6ZN18
					O75698
					P30475
					P09651
					P48556
					A6NMB9
					Q07687
					Q5T751
					P11161
					P02533
					Q9NS67
					O95678
					A8MVA2
					Q9Y237
					P32242
					O00570
					Q6L8G5
					P13640
					Q96EI5
					Q01546
					Q9BX40
					Q9NP08
					Q3SYF9
					Q0VG99
					Q8N6I1
					O43583
					Q53LP3
					Q15464
					Q8N100
					P13647
					Q8WUG5
					P30493
					Q8IUH8
					P11487
					Q92804
					Q9NSB2
					Q13158
					P04156
					Q3SY84
					Q6UYE1
					P18463
					P40425
					Q8N8E1
					P08621
					Q9Y6M5
					P28360
					Q2MJR0
					Q96K37
					Q9NXV6
					Q96GI7
					B2RXH2
					P21917
					Q13442
					Q86T03
					Q7Z3B4
					P20908
					Q96SC8
					A8MXZ3
					Q9H832
					Q8N9F0
					O43516
					P55042
					Q99729
					P54826
					Q16204
					Q9Y2X9
					Q05952
					Q15672
					Q5TG53
					P35527
					A6NEV1
					A6NJT0
					Q13263
					P17275
					Q9C009
					Q92563
					Q5T752
					Q8TAD4
					Q15517
					Q9H4S2
					O75056
					Q9NPB1
					Q8NHW3
					P35637
					A1KXE4
					Q9Y4Z0
					Q9NRR5
					P30488
					Q8WUU5
					Q96GM5
					Q8N8D1
					P23490
					Q8NHH1
					O60356
					Q8NHG8
					Q14106
					Q9UIH9
					Q99811
					O75446
					Q96IP4
					Q8IV03
					Q14533
					P18465
					Q8N158
					O60741
					Q92504
					Q96NT1
					Q9UL49
					P56177
					Q92841
					Q9Y2C4
					Q8NFH8
					Q8IZ08
					Q9Y2L9
					Q5K4L6
					P0C1Z6
					Q5RKV6
					P31260
					Q9Y5R6
					Q15915
					O43818
					Q86UW8
					Q9P258
					P30499
					P19338
					Q96BM0
					Q8N196
					P55055
					P15880
					Q9Y3B8
					P18825
					Q9UMX0
					Q9UBL3
					Q8N1G4
					Q9BX68
					Q9UMD9
					Q15796
					A8MTY7
					A6NLF2
					Q92625
					Q9HB90
					O15255
					Q9Y6I9
					Q16829
					P29966
					Q15406
					Q9UPN9
					Q16775
					Q8TAY7
					Q6ZMH5
					P49715
					P80294
					P02452
					Q86Y22
					P30685
					P02461
					Q99932
					Q8NDZ9
					Q9BWW7
					A6NNA2
					O60422
					Q8IXA5
					Q96EX2
					Q14CN4
					Q6ZN04
					Q8TAU0
					Q01081
					P02545
					Q6NVH7
					Q9ULU8
					P0C5Y4
					Q6DD87
					Q12947
					Q13595
					Q9BYE3
					Q96AQ2
					P22059
					Q5GH72
					Q9Y2Q9
					P04198
					P0DMW4
					F7VJQ1
					Q99457
					P25940
					P50552
					Q7Z794
					O60682
					P31314
					C9JLR9
					P37198
					P0C2W7
					Q9UGL9
					O75907
					Q9UPT8
					O95936
					Q5MJ10
					Q13434
					Q8TD94
					A6NFI3
					P09038
					Q9BSG5
					A1L162
					O00116
					P0DMQ5
					O75177
					Q5XG87
					Q96H79
					Q12962
					P30481
					Q96QC0
					Q01851
					Q15465
					O14640
					P26371
					Q12870
					P18464
					P39687
					Q96G74
					Q99967
					P15502
					P05412
					Q99453
					P12034
					P30508
					O15523
					Q8NA96
					Q6UX46
					Q96LR9
					Q9HCE9
					P05997
					P30461
					O75909
					Q9Y3Q4
					P25100
					Q14011
					Q14681
					Q8TAE6
					Q9BY07
					P17658
					P22670
					Q9BXJ5
					Q8N7J2
					Q96B36
					P19013
					Q29940
					P17342
					O43290
					Q9NYF8
					Q6NT89
					O75690
					Q9Y566
					O75638
					Q5T754
					Q9Y5N1
					O96008
					P23246
					P82970
					Q99929
					Q8N319
					Q13247
					Q8IZU1
